# Supplementary material for: Early Recurrence after Upfront Surgery for Pancreatic Ductal Adenocarcinoma
Source: Curr Oncol. 2023 Mar 27;30(4):3708–20. doi: 10.3390/curroncol30040282 (PMC10137113; doi:10.3390/curroncol30040282)
Supplement: Supplementary file 1 [file curroncol-30-00282-s001.zip]

Archive with 1 entries (1 files):
- curroncol-2269521-supplementary.pdf
